# Supplementary material for: Transcriptomic changes in the plant pathogenic fungus Rhizoctonia solani AG-3 in response to the antagonistic bacteria Serratia proteamaculans and Serratia plymuthica
Source: BMC Genomics. 2015 Aug 22;16(1):630. doi: 10.1186/s12864-015-1758-z (PMC4546130; doi:10.1186/s12864-015-1758-z)
Supplement: Additional file 2: Figure S2. — Principal Component Analysis (PCA) plots of the log2-transformed FPKM values for the gene expression of R. solani grown in monoculture (C) and during challenge with a) S4 Serratia proteamaculans and b) AS13 Serratia plymuthica bacteria. Dots represent expression values transformed into PC and arrows show how the given condition depends on the PC. (FPMK = fragments per kilobase of exon per million fragments mapped). [file 12864_2015_1758_MOESM2_ESM.zip]

Archive with 2 entries (2 files):
- Figure S2a.pdf
- Figure S2b.pdf
