# Supplementary material for: Transcriptomic changes in the plant pathogenic fungus Rhizoctonia solani AG-3 in response to the antagonistic bacteria Serratia proteamaculans and Serratia plymuthica
Source: BMC Genomics. 2015 Aug 22;16(1):630. doi: 10.1186/s12864-015-1758-z (PMC4546130; doi:10.1186/s12864-015-1758-z)
Supplement: Additional file 11: Figure S9. — Over-represented Cellular Location terms from Gene Ontology (GO) of R. solani genes up- (a.) and down- (b.) regulated when confronted with AS13 Serratia plymuthica. [file 12864_2015_1758_MOESM11_ESM.zip]

Archive with 2 entries (2 files):
- Figure S11a.pdf
- Figure S11b.pdf
